# Supplementary material for: Human microbiota drives hospital-associated antimicrobial resistance dissemination in the urban environment and mirrors patient case rates
Source: Microbiome. 2022 Dec 2;10:208. doi: 10.1186/s40168-022-01407-8 (PMC9715416; doi:10.1186/s40168-022-01407-8)
Supplement: Supplementary file 2 — Additional file 1: Supplementary Table S1. Metadata of analyzed samples. Supplementary Table S2. Antimicrobial resistance phenotypes of K. pneumoniae ST-11 outbreak strains. Supplementary Table S3. Genomic characterization of K. pneumoniae ST-11 isolates and MAG. [file 40168_2022_1407_MOESM1_ESM.xlsx]

## Sheet: Table_S1
Supplementary Table S1. Metadata of analyzed samples.
Sample	Environment	Cluster	Year	Description	Latitude	Longitude	Gigabases	Reads
AC-17	Creek	Cluster 1	2017	Arroyo Carrasco	-34.87936	-56.03089	2022-05-16	45822266
CPB-17	Sewage	Cluster 1	2017	Cañada Pajas Blancas	-34.87026	-56.33963	2022-08-16	46609594
LC-16	Beach	Cluster 3	2016	Playa La Colorada	-34.85794	-56.37654	2022-06-09	32397832
NSC-16	Sewage	Cluster 1	2016	Caño Santa Catalina	-34.89313	-56.29726	2022-04-08	28276248
PA-16	Beach	Cluster 3	2016	Playa del Cerro	-34.89664	-56.25365	2022-08-08	29830194
POCB-17	Beach	Cluster 1	2017	Playa Pocitos	-34.91085	-56.14358	2022-05-20	57113162
VLC-17	Spillway	Cluster 2	2017	Vertedero La Cumparsita	-34.91538	-56.18508	2022-07-14	40917632
RAM-16	Beach	Cluster 3	2016	Playa Ramírez	-34.91697	-56.16969	2022-08-08	30138672
VPG-17	Spillway	Cluster 2	2017	Vertedero Punta Gorda	-34.89994	-56.08159	2022-09-22	63780254
NSC-17	Sewage	Cluster 2	2017	Caño Santa Catalina	-34.89313	-56.29726	2022-06-15	43487722
BUC-16	Beach	Cluster 3	2016	Playa Buceo	-34.90025	-56.12182	2022-02-09	31378674
CSC1-16	Sewage	Cluster 1	2016	Cañada Santa Catalina 1	-34.89283	-56.29702	2022-08-08	30045252
M13-17	Sewage	Cluster 1	2017	Muestra 13	NA	NA	19.0	52856178
PE-16	Beach	Cluster 3	2016	Punta Espinillo	-34.84093	-56.40995	2022-02-06	24770408
SC-16	Beach	Cluster 3	2016	Playa Santa Catalina	-34.89317	-56.29585	2022-02-05	40545678
P1-17	Creek	Cluster 2	2017	Arroyo Pantanoso 1	-34.79189	-56.23833	2022-02-16	44989708
CSC1-17	Sewage	Cluster 1	2017	Cañada Santa Catalina 1	-34.89283	-56.29702	2022-09-17	49699626
BUC-17	Beach	Cluster 1	2017	Playa Buceo	-34.90025	-56.12182	2022-09-16	47092966
CSC2-16	Sewage	Cluster 1	2016	Cañada Santa Catalina 2	-34.89267	-56.29556	2022-02-10	34551394
M5-17	Sewage	Cluster 1	2017	Muestra 5	NA	NA	2022-03-18	60264152
CA-17	Sewage	Cluster 2	2017	Cañada del Cerro	-34.88921	-56.25801	2022-03-23	64863618
HIG-17	Sewage	Cluster 2	2017	Las Higueritas	-34.81622	-55.99271	2022-03-15	42488160
MIG1-17	Creek	Cluster 1	2017	Arroyo Miguelete 1	-34.79261	-56.18823	2022-04-20	56600870
P4-17	Creek	Cluster 1	2017	Arroyo Pantanoso 4	-34.82399	-56.26225	2022-04-19	54013134
CSC3-16	Sewage	Cluster 1	2016	Cañada Santa Catalina 3	-34.89302	-56.29520	9.0	30233552
CA-16	Sewage	Cluster 1	2016	Cañada del Cerro	-34.88921	-56.25801	2022-08-08	30093214
cZ-16	Sewage	Cluster 1	2016	Caño Playa Zabala	-34.87448	-56.33459	2022-02-06	24247692
PICH-16	Sewage	Cluster 1	2016	Cañada Pichuaga	-34.88746	-56.24443	2022-02-10	34630474
SC-17	Beach	Cluster 1	2017	Playa Santa Catalina	-34.89317	-56.29585	21.0	58379474
P3-17	Creek	Cluster 1	2017	Arroyo Pantanoso 3	-34.81733	-56.25202	2022-02-13	36664608
PICH-17	Sewage	Cluster 2	2017	Cañada Pichuaga	-34.88746	-56.24443	2022-03-23	64817636
P5-17	Creek	Cluster 1	2017	Arroyo Pantanoso 5	-34.83844	-56.26517	2022-02-18	50733278
POCB-16	Beach	Cluster 3	2016	Playa Pocitos	-34.91085	-56.14358	2022-06-10	35712746
CN-16	Sewage	Cluster 1	2016	Caño Playa Nacional	-34.89846	-56.27296	2022-02-09	31374630
P8-17	Creek	Cluster 2	2017	Arroyo Pantanoso 8	-34.86925	-56.24573	2022-02-17	47923822
MAL-16	Beach	Cluster 3	2016	Playa Malvín	-34.89696	-56.10643	2022-02-10	34651390
PN-16	Beach	Cluster 3	2016	Playa del Nacional	-34.89781	-56.27099	2022-08-08	29623146
MIG5-17	Creek	Cluster 1	2017	Arroyo Miguelete 5	-34.84212	-56.18547	2022-05-22	62645188
VB-17	Spillway	Cluster 2	2017	Vertedero Buxareo	-34.91158	-56.13895	2022-05-16	45822868
MIG8-17	Creek	Cluster 2	2017	Arroyo Miguelete 8	-34.86891	-56.22066	2022-05-20	60264152
VC-17	Spillway	Cluster 2	2017	Vertedero Colombes	-34.89766	-56.11287	2022-01-18	50372468
POC-16	Beach	Cluster 3	2016	Playa Pocitos	-34.91548	-56.14806	9.0	30414850
CAR-16	Beach	Cluster 3	2016	Playa Carrasco	-34.89121	-56.05386	6.0	23071008
VDE-16	Beach	Cluster 3	2016	Playa Verde	-34.89775	-56.07567	2022-02-09	31187182

## Sheet: Table_S2
Supplementary Table S2. Antimicrobial resistance phenotypes of K. pneumoniae ST-11 outbreak strains.
Identifier	Isolation date	Species	Carbapenemase PCR	Ampicillin/Sulbactam	Amoxicillin/Clavulanic acid	Cefalexina	Cefuroxime	Cerfuroxime Axetil	Cefotaxime	Ceftazidime	Cefepime	Piperacillin/Tazobactam	Ertapenem	Imipenem	Meropenem	Gentamicin	Amikacin	Ciprofloxacin	Trimethoprim/Sulfamethoxazole	Colistin	Tigecycline
F15	15/03/2017	Klebsiella pneumoniae	KPC	>=32:R	NA:R	NA:R	>=64:R	>=64:R	16:R	32:R	32:R	>=128:R	>=8:R	>=16:R	>=16:R	<=1:S	32:I	>=4:R	>=320:R	>=16:R	2:S
F19	11/04/2017	Klebsiella pneumoniae	KPC/NDM	>=32:R	NA:R	NA:R	>=64:R	>=64:R	16:R	16:R	16:R	>=128:R	>=8:R	>=16:R	>=16:R	2:S	32:I	>=4:R	>=320:R	>=16:R	2:S
F24	12/04/2017	Klebsiella pneumoniae	KPC/NDM	>=32:R	NA:R	NA:R	>=64:R	>=64:R	>=64:R	>=64:R	>=64:R	>=128:R	>=8:R	>=16:R	>=16:R	4:*I	32:I	>=4:R	>=320:R	>=16:R	2:S
F28	18/04/2017	Klebsiella pneumoniae	KPC	>=32:R	NA:R	NA:R	>=64:R	>=64:R	16:R	32:R	32:R	>=128:R	>=8:R	>=16:R	>=16:R	<=1:S	32:I	>=4:R	>=320:R	>=16:R	2:S
F29	10/04/2017	Klebsiella pneumoniae	KPC	>=32:R	NA:R	NA:R	>=64:R	>=64:R	16:R	16:R	16:R	>=128:R	>=8:R	>=16:R	>=16:R	<=1:S	32:I	>=4:R	>=320:R	>=16:R	2:S
F32	07/05/2017	Klebsiella pneumoniae	KPC	>=32:R	NA:R	NA:R	>=64:R	>=64:R	>=64:R	>=64:R	>=64:R	>=128:R	>=8:R	>=16:R	>=16:R	<=1:S	>=64:R	>=4:R	>=320:R	>=16:R	2:S
F34	10/05/2017	Klebsiella pneumoniae	KPC	>=32:R	NA:R	NA:R	>=64:R	>=64:R	>=64:R	>=64:R	16:R	>=128:R	>=8:R	>=16:R	>=16:R	<=1:S	32:I	>=4:R	>=320:R	>=16:R	2:S
F35	10/05/2017	Klebsiella pneumoniae	KPC	>=32:R	NA:R	NA:R	>=64:R	>=64:R	16:R	32:R	16:R	>=128:R	>=8:R	>=16:R	>=16:R	<=1:S	32:I	>=4:R	>=320:R	>=16:R	2:S
F41	19/05/2017	Klebsiella pneumoniae	KPC/NDM	>=32:R	NA:R	NA:R	>=64:R	>=64:R	>=64:R	>=64:R	>=64:R	>=128:R	>=8:R	>=16:R	>=16:R	2:S	32:I	>=4:R	>=320:R	>=16:R	2:S
F43	28/05/2017	Klebsiella pneumoniae	KPC	>=32:R	NA:R	NA:R	>=64:R	>=64:R	8:R	16:R	16:R	>=128:R	>=8:R	8:R	>=16:R	<=1:S	32:I	>=4:R	>=320:R	>=16:R	2:S
F47	24/06/2017	Klebsiella pneumoniae	KPC	>=32:R	NA:R	NA:R	>=64:R	>=64:R	8:R	16:R	4:*R	>=128:R	>=8:R	>=16:R	>=16:R	<=1:S	32:I	>=4:R	>=320:R	>=16:R	2:S
F53	03/07/2017	Klebsiella pneumoniae	KPC	>=32:R	NA:R	NA:R	>=64:R	>=64:R	16:R	32:R	16:R	>=128:R	>=8:R	>=16:R	>=16:R	<=1:S	32:I	>=4:R	>=320:R	>=16:R	2:S
F54	06/07/2017	Klebsiella pneumoniae	KPC	>=32:R	NA:R	NA:R	>=64:R	>=64:R	8:R	>=64:R	16:R	>=128:R	>=8:R	>=16:R	>=16:R	<=1:S	32:I	>=4:R	>=320:R	>=16:R	2:S
F65	28/08/2017	Klebsiella pneumoniae	KPC	>=32:R	NA:R	NA:R	>=64:R	>=64:R	16:R	16:R	8:*R	>=128:R	>=8:R	>=16:R	>=16:R	<=1:S	32:I	>=4:R	>=320:R	>=16:R	2:S
F87	20/11/2017	Klebsiella pneumoniae	KPC	>=32:R	NA:R	NA:R	>=64:R	>=64:R	8:R	16:R	4:*R	>=128:R	>=8:R	>=16:R	>=16:R	<=1:S	32:I	>=4:R	>=320:R	>=16:R	2:S
F88	20/11/2017	Klebsiella pneumoniae	KPC	>=32:R	NA:R	NA:R	>=64:R	>=64:R	16:R	32:R	16:R	>=128:R	>=8:R	>=16:R	>=16:R	2:S	32:I	>=4:R	>=320:R	>=16:R	2:S
Color code according to CLSI 2019 cutoffs: resistant, intermediate, susceptibe.

## Sheet: Table_S3
Supplementary Table S3. Genomic characterization of K. pneumoniae ST-11 isolates and MAG.
identifier	origin	type	ST	gapA	infB	mdh	pgi	phoE	rpoB	virulence_score	resistance_score	num_resistance_classes	num_resistance_genes	Yersiniabactin	YbST	Colibactin	CbST	Aerobactin	AbST	Salmochelin	SmST	RmpADC	RmST	rmpA2	wzi	K_locus	O_locus	AGly_acquired	Col_acquired	Fcyn_acquired	Flq_acquired	Gly_acquired	MLS_acquired	Phe_acquired	Rif_acquired	Sul_acquired	Tet_acquired	Tgc_acquired	Tmt_acquired	Bla_acquired	Bla_inhR_acquired	Bla_ESBL_acquired	Bla_ESBL_inhR_acquired	Bla_Carb_acquired	Bla_chr	SHV_mutations	Omp_mutations	Col_mutations	Flq_mutations
F19	outbreak	isolate genome	ST11	3	3	1	1	1	1	1	3	9	13	ybt 9; ICEKp3	183	-	0	-	0	-	0	-	0	-	wzi64	KL64	O2v1	aac(6')-Ib'.v1;aadA2;aph3-Ia.v1	-	-	qnrA1;qnrB2.v1	-	mphA	catA1	-	sul1;sul2	tet(A).v1	-	dfrA12;dfrA25	-	-	-	-	KPC-2	SHV-11.v1	35Q	-	MgrB-62%	GyrA-83I;ParC-80I
F24	outbreak	isolate genome	ST11	3	3	1	1	1	1	1	3	9	14	ybt 9; ICEKp3	183	-	0	-	0	-	0	-	0	-	wzi64	KL64	O2v1	aac(6')-Ib'.v1;aadA2;aph3-Ia.v1	-	-	qnrA1;qnrB2.v1	-	mphA	catA1	-	sul1;sul2	tet(A).v1	-	dfrA12;dfrA25	-	-	-	-	KPC-2;NDM-1	SHV-11.v1	35Q	-	MgrB-62%	GyrA-83I;ParC-80I
F28	outbreak	isolate genome	ST11	3	3	1	1	1	1	1	3	7	7	ybt 9; ICEKp3	183	-	0	-	0	-	0	-	0	-	wzi64	KL64	O2v1	aac(6')-Ib'.v1	-	-	qnrB2.v1	-	-	-	-	sul1;sul1	tet(A).v1	-	dfrA25	-	-	-	-	KPC-2	SHV-11.v1	35Q	-	MgrB-62%	GyrA-83I;ParC-80I
F29	outbreak	isolate genome	ST11	3	3	1	1	1	1	1	3	7	7	ybt 9; ICEKp3	183	-	0	-	0	-	0	-	0	-	wzi64	KL64	O2v1	aac(6')-Ib'.v1	-	-	qnrB2.v1	-	-	-	-	sul1;sul1	tet(A).v1	-	dfrA25	-	-	-	-	KPC-2	SHV-11.v1	35Q	-	MgrB-62%	GyrA-83I;ParC-80I
F32	outbreak	isolate genome	ST11	3	3	1	1	1	1	1	3	7	7	ybt 9; ICEKp3	183	-	0	-	0	-	0	-	0	-	wzi64	KL64	O2v1	aac(6')-Ib'.v1	-	-	qnrB2.v1	-	-	-	-	sul1;sul1	tet(A).v1	-	dfrA25	-	-	-	-	KPC-2	SHV-11.v1	35Q	-	MgrB-62%	GyrA-83I;ParC-80I
F34	outbreak	isolate genome	ST11	3	3	1	1	1	1	1	3	7	7	ybt 9; ICEKp3	183	-	0	-	0	-	0	-	0	-	wzi64	KL64	O2v1	aac(6')-Ib'.v1	-	-	qnrB2.v1	-	-	-	-	sul1;sul1	tet(A).v1	-	dfrA25	-	-	-	-	KPC-2	SHV-11.v1	35Q	-	MgrB-62%	GyrA-83I;ParC-80I
F35	outbreak	isolate genome	ST11	3	3	1	1	1	1	1	3	7	7	ybt 9; ICEKp3	183	-	0	-	0	-	0	-	0	-	wzi64	KL64	O2v1	aac(6')-Ib'.v1	-	-	qnrB2.v1	-	-	-	-	sul1;sul1	tet(A).v1	-	dfrA25	-	-	-	-	KPC-2	SHV-11.v1	35Q	-	MgrB-62%	GyrA-83I;ParC-80I
F41	outbreak	isolate genome	ST11	3	3	1	1	1	1	1	3	11	17	ybt 9; ICEKp3	183	-	0	-	0	-	0	-	0	-	wzi64	KL64	O2v1	aac(6')-Ib-cr.v2;aadA2;aph3-Ia.v1	-	-	qnrA1;qnrB2.v1	-	mphA	CatB4.v1;catA1	-	sul1;sul2	tet(A).v1	-	dfrA12;dfrA25	OXA-1	-	CTX-M-15	-	KPC-2;NDM-1	SHV-11.v1	35Q	-	MgrB-62%	GyrA-83I;ParC-80I
F43	outbreak	isolate genome	ST11	3	3	1	1	1	1	1	3	9	13	ybt 9; ICEKp3	183	-	0	-	0	-	0	-	0	-	wzi64	KL64	O2v1	aac(6')-Ib'.v1;aadA2;aph3-Ia.v1	-	-	qnrA1;qnrB2.v1	-	mphA	catA1	-	sul1;sul2	tet(A).v1	-	dfrA12;dfrA25	-	-	-	-	KPC-2	SHV-11.v1	35Q	-	MgrB-62%	GyrA-83I;ParC-80I
F47	outbreak	isolate genome	ST11	3	3	1	1	1	1	1	3	7	7	ybt 9; ICEKp3	183	-	0	-	0	-	0	-	0	-	wzi64	KL64	O2v1	aac(6')-Ib'.v1	-	-	qnrB2.v1	-	-	-	-	sul1;sul1	tet(A).v1	-	dfrA25	-	-	-	-	KPC-2	SHV-11.v1	35Q	-	MgrB-62%	GyrA-83I;ParC-80I
F53	outbreak	isolate genome	ST11	3	3	1	1	1	1	1	3	7	7	ybt 9; ICEKp3	183	-	0	-	0	-	0	-	0	-	wzi64	KL64	O2v1	aac(6')-Ib'.v1	-	-	qnrB2.v1	-	-	-	-	sul1;sul1	tet(A).v1	-	dfrA25	-	-	-	-	KPC-2	SHV-11.v1	35Q	-	MgrB-62%	GyrA-83I;ParC-80I
F54	outbreak	isolate genome	ST11	3	3	1	1	1	1	1	3	7	7	ybt 9; ICEKp3	183	-	0	-	0	-	0	-	0	-	wzi64	KL64	O2v1	aac(6')-Ib'.v1	-	-	qnrB2.v1	-	-	-	-	sul1;sul1	tet(A).v1	-	dfrA25	-	-	-	-	KPC-2	SHV-11.v1	35Q	-	MgrB-62%	GyrA-83I;ParC-80I
F65	outbreak	isolate genome	ST11	3	3	1	1	1	1	1	3	7	7	ybt 9; ICEKp3	183	-	0	-	0	-	0	-	0	-	wzi64	KL64	O2v1	aac(6')-Ib'.v1	-	-	qnrB2.v1	-	-	-	-	sul1;sul1	tet(A).v1	-	dfrA25	-	-	-	-	KPC-2	SHV-11.v1	35Q	-	MgrB-62%	GyrA-83I;ParC-80I
F87	outbreak	isolate genome	ST11	3	3	1	1	1	1	1	3	7	7	ybt 9; ICEKp3	183	-	0	-	0	-	0	-	0	-	wzi64	KL64	O2v1	aac(6')-Ib'.v1	-	-	qnrB2.v1	-	-	-	-	sul1;sul1	tet(A).v1	-	dfrA25	-	-	-	-	KPC-2	SHV-11.v1	35Q	-	MgrB-62%	GyrA-83I;ParC-80I
F88	outbreak	isolate genome	ST11	3	3	1	1	1	1	1	3	7	7	ybt 9; ICEKp3	183	-	0	-	0	-	0	-	0	-	wzi64	KL64	O2v1	aac(6')-Ib'.v1	-	-	qnrB2.v1	-	-	-	-	sul1;sul1	tet(A).v1	-	dfrA25	-	-	-	-	KPC-2	SHV-11.v1	35Q	-	MgrB-62%	GyrA-83I;ParC-80I
CPB-17.bin.7	sewage	MAG	ST11	3	3	1	1	1	1	1	0	3	4	ybt 9; ICEKp3	183	-	0	-	0	-	0	-	0	-	wzi64	KL64	O2v1	-	-	-	-	-	-	-	-	-	-	-	-	-	-	-	-	-	SHV-11.v1	35Q	-	MgrB-62%	GyrA-83I;ParC-80I
